# Supplementary material for: Oleic Acid and Linoleic Acid Enhances the Biocontrol Potential of Metarhizium rileyi
Source: J Fungi (Basel). 2024 Jul 26;10(8):521. doi: 10.3390/jof10080521 (PMC11355944; doi:10.3390/jof10080521)
Supplement: Supplementary file 1 [file jof-10-00521-s001.zip]

Archive with 1 entries (1 files):
- jof-3093034-supplementary.pdf
